# Supplementary material for: Treatment Responsiveness in CIDP Patients with Diabetes Is Associated with Higher Degrees of Demyelination
Source: PLoS One. 2015 Oct 13;10(10):e0139674. doi: 10.1371/journal.pone.0139674 (PMC4603787; doi:10.1371/journal.pone.0139674)
Supplement: S1 File [file pone.0139674.s001.xlsx]

## Sheet: AlonCIDPdatabaseAug15_2014.xls
																																					Peroneal
																																					Distal				Fibular Head							Popliteal fossa
																																					Amplitude	Latency		Distance	Amplitude	Latency		Distance	CV			Amplitude	Latency
Age	Gender	BMI	Type DM	DM (yes 1/ no 0)	Duration_DM	Duration_PNP	SBP	DBP	VP_UR	VP_UL	VP_LR	VP_LL	TCNS_Symptoms_Foot_Pain	TCNS_Symptoms_Numb	TCNS_Symptoms_Tingling	TCNS_Symptoms_Weakness	TCNS_Symptoms_Ataxia	TCNS_Symptoms_Upper_limb	TCNS_Sensory_PP	TCNS_Sensory_Temp	TCNS_Sensory_LT	TCNS_Sensory_Vibration	TCNS_Sensory_Position	TCNS_symptoms	TCNS_sensory	Reflexes_KJ_R	Reflexes_KJ_L	Reflexes_AJ_R	Reflexes_AJ_L	TCNS_DTR	TCNS_total	Retinopathy	Nephropathy	Hypertension	Hyperlipidemia	Side Tested	MN_A_PD	MN_L_PD	MN_L_PD_clean	MN_D_PD	MN_A_PP_FH	MN_L_PP_FH	MN_L_PP_FH_clean	MN_D_PP_FH	MN_CV_P_FH	MN_CV_P_FH_clean	Calc_MN_CV_P_FH	MN_A_PP_PF	MN_L_PP_PF
53	F		2	1	9	8	163	96	4.3	4	12.2	12	0	1	1	0	0	1	1	1	1	0	0	3	3	1	1	2	2	6	12	0	0	0	0	RIGHT	3.9	3.2	3.2	90	3	9.2	9.2	270	45	45		2.9	11
67	M	29.23	2	1	22	14	170	79	15.5	16	38.7	37.8	0	1	0	1	0	1	1	1	1	1	0	3	4	1	1	2	2	6	13	0	0	1	0	LEFT	0.1	5	5	90	0	14.2	14.2	330	36	36		0	16.3
45	F		2	1	3	5	140	73	3.8	3.5	21.2	18.3	1	1	1	0	0	0	1	1	1	1	1	3	5	0	0	0	1	1	9	0	0	0	0	RIGHT	5.8	5.4	5.4	90	5.4	14.7	14.7	310	33	33		5.2	17.3
65	F		2	1	4	3			5.2	5.7	28.5	26.7	1	1	1	1	1	0	1	1	0	1	0	5	3	1	1	2	2	6	14	0	0	0	0	RIGHT	1.1	6.8	6.8		0.8	16.6	16.6	245	25	25		0.7	19.8
50	F		2	1	17	2	122	75	4.2	3.7	23.7	31.7	1	1	1	1	0	1	1	0	0	0	0	5	1	0	0	2	2	4	10	0	0	0	0	RIGHT	0.2	7.3	7.3		0.2	17.8	17.8	280	27	27		0.2	21.3
83	M		2	1	3	3	139	87	16	15.2	45.5	45.8	0	0	0	1	0	1	1	1	1	1	1	2	5	1	1	2	2	6	13	0	0	0	0	LEFT	0.3	6.2	6.2		0.2	18.2	18.2	320	27	27		0.2	20.9
57	M		2	1	7	6	225	105	6.7	3.8	50	50	0	1	0	0	0	1	1	1	1	1	1	2	5	2	2	2	2	8	15	1	0	1	1	RIGHT	0	NR		90
76	M		2	1	15	5			12.8	3.7	33	33.5	1	0	1	1		0	0	0	0	0	0	3	0	2	2	2	2	8	11	0	0	1	1	RIGHT	3.7	5.4	5.4	90	2.5	16.9	16.9	320	28	28		2.5	20.2
47	M		2	1	22	10	144	81	6.7	7.2	50	45.8	1	1	1	0	1	1	1	1	1	1	1	5	5	2	2	2	2	8	18	0	1	0	0	RIGHT	0	NR		90	0	NR		335
47	M		2	1	14	7			4.8	4.8	19.5	18	0	1	1	1	0	1	1	1	1	1	1	4	5	1	1	2	2	6	15	0	0	0	1	RIGHT	2.1	5.2	5.2	90	1.6	17.2	17.2	350	29	29		1.6	20.2
76	F		2	1	7	7	136	88	3.2	4	30.2	33	1	1	1	1	0	1	1	1	1	1	1	5	5	1	1	2	2	6	16	0	0	0	0	LEFT	1.9	5.8	5.8	90	1.3	16.5	16.5	250	23	23		1.4	19.5
69	M	32.87	2	1	10	10	135	80	7.3	5.7	15.7	20.3	1	1	0	0	1	0	1	1	1	1	0	3	4	0	0	0	0	0	7	0	0	1	1	LEFT	5.7	4.4	4.4	90	3.9	12.5	12.5	310	38	38		3.7	14.7
55	M		2	1	9	8	107	70	3.3	3.8	17.2	15.7	1	0	1	1	0	1	1	1	1	1	0	4	4	0	0	0	0	0	8	0	0	0	0	RIGHT	2.1	6.1	6.1	90	1.5	14.7	14.7	300	35	35		1.5	17.2
61	F		2	1	22	22	130	85	4.7	4.7	50	50	1	1	1	1		1	1	1	1	1	1	5	5	1	1	2	2	6	16	0	0	1	0	LEFT	0	NR		85	0	NR		305				0	NR
50	M	26.64	2	1	29	5	194	106	9.7	8.3	50	41.3	1	1	0	1	1	1	1	1	1	1	1	5	5	2	2	1	1	6	16	1	1	1	0	RIGHT	0.1	9.2	9.2	90	0.1	23.4	23.4	320	23	23		0.1	26.1
58	M		2	1	59	10	147	78	8.5	8	31.8	34.8	1	1	1	1	0	1	1	1	1	1	1	5	5	0	0	2	2	4	14	0	0	1	1	LEFT	0.4	5.6	5.6	90	0.3	16.8	16.8	320	29	29		0.3	19.2
76	F		2	1	17	5	133	75	12.3	7.8	30.2	34.5	0	1	0	1	1	1	1	1	1	1	1	4	5	0	0	2	2	4	13	0	0	1	1	RIGHT	5.5	5.4	5.4	90	5.1	11.8	11.8	290	45	45		4.7	14
73	M	34.08	2	1	13	15	141	78	3.3	3.3	12.7	12	1	0	1	1	0	0	1	1	1	1	1	3	5	0	0	1	0	1	9	0	0	0	0	RIGHT	6	4	4	90	4.7	12.7	12.7	335	39	39		4.2	15
81	F		2	1	11	18	147	109	19.7	21.7	40.3	41.7	1	1	1	1	1	1	1	1	1	1	1	6	5	2	2	2	2	8	19	0	0	1	1	RIGHT	1.6	8.4	8.4	90	1	20.8	20.8	315	25	25		1	23.7
57	F		2	1	8	12			4.7	4.7	42.3	31	1	1	0	1	0	1	1	0	1	1	1	4	4	2	2	2	2	8	16	0	0	1	0	RIGHT	1.3	5	5	90	0.4	15.2	15.2	260	25	25		0.3	17.8
80	F		2	1	3	3	151	77	24.3	25.7	50	50	1	1	1	1		1	1	1	1	1	1	5	5	2	2	2	2	8	18	0	0	1	0	RIGHT	0	NR		80	0	NR		290
26	M	16.34	1	1	16	9	123	82	3.7	3.7	24.7	25.3	1	1	1	1	0	1	1	1	1	1	0	5	4	2	2	2	2	8	17	0	0	0	0	RIGHT	5.2	7.2	7.2	90	4.3	18.9	18.9	365	31	31		4.2	21.8
63	M		2	1	38	20	114	78	7.7	15.5	37.7	34.2	1	1	1	1	1	1	1	1	1	1	1	6	5	2	2	2	2	8	19	1	0	1	0	RIGHT	0.1	5.8	5.8	90	0.1	24.2	24.2	370	20	20		0.1	27.3
60	M	31.488	2	1	27	4	130	74	9.2	8.7	33	29	0	1	1	1	1	1	1	1	1	1	0	5	4	2	2	2	2	8	17	1	0	1	1	LEFT	0.1	9.5	9.5	90	0.2	20.6	20.6	310	28	28		0.2	23.5
87	M	23.18	2	1	10	9	96	56	6.3	7.3	39.7	29	0	0	0	1	1	0	0	1	0	1	0	2	2	0	0	0	0	0	4	0	0	0	0	RIGHT	1.4	7.2	7.2	90	1.2	16.3	16.3	320	35	35		1.1	18.8
42	M	29.24	2	1	15	7	132	78	3.7	3.5	8.8	8.7	0	1	1	1	0	1	0	1	1	0	0	4	2	0	0	0	0	0	6	0	0	1	0	LEFT	3.1	5	5	90	2.2	13.2	13.2	310	38	38		2.2	16.1
60	M		2	1	16	28	120	60					0	1	1	0	0	1	0	1	1	1	0	3	3	0	0	0	0	0	6	0	0	0	0	RIGHT	3.9	5.4	5.4	85	3.2	12.6	12.6	270	38	38		2.9	15.5
65	M		2	1	9	9	122	71	6	6.3	42.8	43.3	1	1	1	1	0	1	1	1	1	1	1	5	5	1	1	2	2	6	16	0	0	1	1	LEFT	0.6	5.3	5.3	85	0.5	17	17	360	31	31		0.5	19.2
67	F	39.35	2	1	15	16	130	90	6.3	6.7	37.7	38.2	1	1	1	1	1	1	1	1	1	1	1	6	5	2	2	2	2	8	19	0	0	1	0	LEFT	0.4	6.2	6.2	80	0.4	21.9	21.9	270	17	17		0.3	24.9
63	M		2	1	17	8	124	81	4.2	4	22.2	25.2	1	1	0	1	0	1	1	1	1	1	0	4	4	1	1	2	2	6	14	0	0	0	1	LEFT	1.6	4.8	4.8	90	1.2	16.1	16.1	350	31	31		1.3	18.2
85	M		2	1	30	12	140	80	10.3	10.5	50	50	0	1	0	0	0	0	1	1	1	1	1	1	5	1	2	2	2	7	13	0	0	0	1	LEFT	0	NR		90	0	NR		300				0	NR
47	M		2	1	13	6	129	69	9.7	4.8	50	50	1	1	1	0	0	1	1	1	1	1	1	4	5	1	1	2	2	6	15	0	0	0	0	LEFT	0	NR		90	0	NR		300				0	NR
69	F		2	1	16	7			9.7	10.5	15.7	18.3	0	0	1	1	0	1	0	0	0	0	0	3	0	2	2	1	1	6	9	0	0	1	1	RIGHT	2.8	3.6	3.6	90	2.7	10.3	10.3	280	42	42		2.7	12
78	M		2	1	12	12	130	90	6.7	6.8	16	13.2	1	0	0	1	0	1	0	0	0	1	0	3	1	0	0	0	0	0	4	0	0	1	1	LEFT	3	5.3	5.3	85	2.7	12.9	12.9	310	41	41		2.7	15.5
77	F	29.6	0	0		6	153	78	3.7	3.7	7.3	7.7	0	1	1	1	1	1	1	1	1	1	0	5	4	2	2	2	2	8	17	0	0	1	1	RIGHT	0.8	8.2	8.2	90	0.3	16.2	16.2	255	32	32		0.3	18.4
71	M		0	0		31	110	70	3.8	3.2	19.8	13.7	0	1	0	1	0	1	1	1	1	1	0	3	4	1	1	2	2	6	13	0	0	0	0	RIGHT	0.3	6.8	6.8	90	0.3	17.5	17.5	330	31	31		0.3	20.7
49	M		0	0		25	112	72	4	4	9	9	0	1	0	1	0	0	1	1	1	0	0	2	3	1	1	2	2	6	11	0	0	0	0	RIGHT	5.2	4.5	4.5	90	4.5	10.3	10.3	270	47	47		4.6	12.2
80	M		0	0		10	138	76	3.3	3.8	7.8	9	1	1	1	1	0	0	1	1	1	1	0	4	4	1	1	2	2	6	14	0	0	1	0	RIGHT	0.4	7.3	7.3	85	0.4	15.2	15.2	320	41	41		0.3	18.2
57	M		0	0		12	145	90	4.2	3.2	11.7	12.2	0	0	0	1	1	1	0	0	0	0	0	3	0	0	0	0	0	0	3	0	0	0	0	LEFT	12.7	5.1	5.1	85	11.6	13.2	13.2	320	40	40		11.4	15.7
64	F		0	0		11	130	80	6.2	6.3	31.3	28.5	1	1	1	1	0	0	0	0	0	1	1	4	2	0	0	2	2	4	10	0	0	0	0	RIGHT		NR				NR							NR
82	F		0	0		9	136	71	4.5	4.3	33.3	33	1	0	1	1	0	0	1	0	1	1	1	3	4	2	2	2	2	8	15	0	0	0	0	RIGHT		NR		90		NR		260					NR
52	F		0	0		7	121	79	6.2	6.2	22.5	24.5	1	1	1	1	0	1	1	1	1	0	0	5	3	2	2	2	2	8	16	0	0	0	1	LEFT	1.8	16.5	16.5	90	0.9	35.3	35.3	285	15	15		0.7	39.2
46	M		0	0		8	140	95	4.3	4.8	24.3	26.2	1	1	1	0	0	1	1	1	1	1	0	4	4	2	2	2	2	8	16	0	0	0	0	RIGHT	0.2	8.1	8.1	90	0.1	26.2	26.2	295	16	16		0.1	29.8
81	M		0	0		18							0	1	0	1	0	0	1	1	1	1	0	2	4	2	2	2	2	8	14	0	0	1	1	RIGHT	0	3.2	3.2	90
49	F		0	0		6	124	81	2.8	2.8	4.8	4.3	0	0	0	1	0	1	1	1	1	1	0	2	4	1	1	0	0	2	8	0	0	0	0	RIGHT	4.9	6.8	6.8	90	4.6	13.9	13.9	290	41	41		4.4	16.1
63	M		0	0		18	118	82	7.3	7.7	19	20.7	0	0	0	1	1	0	0	1	0	1	0	2	2	0	0	0	0	0	4	0	0	0	0	RIGHT	7.7	7.8	7.8	90	6.5	16	16	295	36	36		6.4	17.6
57	M		0	0		6	122	84	8.2	5.8	7.8	8	0	1	0	1	0	0	1	1	1	0	0	2	3	1	1	1	2	5	10	0	0	0	0	RIGHT	12.8	6.3	6.3	90	11.2	13.1	13.1	275	40	40		10.2	15.2
66	M		0	0		6	150	95					0	1	1	0	0	0	0	0	0	1	0	2	1	0	0	2	2	4	7	0	0	1	1	LEFT	3.5	4.4	4.4	70	3.2	14.7	14.7	370	36	36		3.1	16.9
57	M		0	0		6	94	56	4.3	3.7	10.7	11.3	1	1	1	1	0	0	0	0	0	1	0	4	1	1	1	1	1	4	9	0	0	0	1	RIGHT	2.7	5.1	5.1	90	2.4	13.8	13.8	320	37	37		2.4	16.2
55	F		0	0		4	147	95	2	2	3.2	3.2	1	1	1	1	0	1	0	0	0	0	0	5	0	2	2	2	2	8	13	0	0	0	0	LEFT	2.3	5	5	80	2.3	11.5	11.5	250	38	38		2.2	13.5
62	M		0	0		5	164	102	7.8	7.8	33.8	24.3	1	1	1	1	0	0	1	1	1	1	1	4	5	1	1	2	2	6	15	0	0	1	1	RIGHT	2	6.5	6.5	90	1.7	15.7	15.7	320	35	35		1.7	18
63	F		0	0		15	151	79	3	3	6.3	6.3	1	0	0	1	0	1	0	0	0	0	0	3	0	0	0	0	0	0	3	0	0	1	0	LEFT	1.1	8.2	8.2	90	1	15.2	15.2	270	39	39		0.8	17.2
64	M		0	0		6	154	94	4.7	4.7	21.3	25.7	1	1	1	1	0	0	1	1	1	1	0	4	4	0	0	2	2	4	12	0	0	0	1	RIGHT	0.1	15.2	15.2	90		NR		310					NR
90	M	24.1	0	0		13	160	73	6.2	5.8	50	50	1	1	1	1	1	0	1	1	1	1	1	5	5	2	2	2	2	8	18	0	0	0	1	RIGHT		NR		90		NR		330
47	M		0	0		4	155	87	3.7	4	50	45.7	1	1	1	1	1	1	1	1	1	1	1	6	5	2	2	2	2	8	19	0	0	0	0	RIGHT	0.2	24.4	24.4	310	0.2	45	45	310	15	15		0.1	48.8
72	M		0	0		7			7.2	7.5	40.2	41	1	1	1	1	0	1	1	1	0	1	0	5	3	2	2	2	2	8	16	0	0	1	0	LEFT	1	4.2	4.2	90	0.9	13.2	13.2	330	37	37		0.8	15.6
83	M		0	0		4	120	78	5.2	4.7	17.5	17.3	1	1	1	0	0	1	0	1	1	1	1	4	4	2	2	2	2	8	16	0	0	1	1	RIGHT	6.9	6.8	6.8	90	5.7	16.3	16.3	305	32	32		5.5	19.7
65	F		0	0		7	151	90	2.8	2.8	4.8	6.7	1	1	1	1	0	1	0	0	0	0	0	5	0	0	0	0	0	0	5	0	0	0	0	LEFT	3.4	4.3	4.3	90	2.5	11.9	11.9	325	43	43		2.4	13.9
82	M		0	0		11	150	90	6	6	28	31	1	1	1	1	0	1	1	1	1	1	1	5	5	2	2	2	2	8	18	1	0	1	1	RIGHT		NR		90		NR		320					NR
84	M	33.6	0	0		4	121	74	4.7	4.7	38.7	24.3	1	1	1	1	0	0	1	1	1	1	1	4	5	2	2	2	2	8	17	0	0	1	1	RIGHT	1.3	7.1	7.1	90	1.2	16.2	16.2	320	35	35		1.2	18.4
83	M		0	0		4			14.3	13.5	50	50	0	0	0	0	0	0	0	0	0	1	0	0	1	0	0	2	2	4	5	0	0	0	1	LEFT	0	32.8	32.8		0	19	19
81	M		0	0		3			5.8	5.2	22.2	24.2	0	1	0	1	0	1	0	1	0	1	0	3	2	2	2	2	2	8	13	0	0	0	1	RIGHT	0.1	8.3	8.3	90	0.2	17.9	17.9	285	30	30		0.1	20.6
69	M	31.25	0	0		3			3.3	3	10.7	11.3	1	1	1	0	0	1	0	0	0	0	0	4	0	0	0	0	0	0	4	0	0	1	1	RIGHT	0.1	7.3	7.3		0.1	15.9	15.9	330	38	38		0.1	18.4
65	F		0	0		8			4.3	4.5	23.8	23.7	0	1	1	1	0	1	1	0	1	1	0	4	3	2	2	2	2	8	15	0	0	1	1	RIGHT	2.1	5.2	5.2	90	1.1	12.9	12.9	280	36	36		1.1	15.1
48	M		0	0		9	140	91	4.7	4	17.7	19.7	1	1	1	0	0	1	1	1	1	1	0	4	4	0	0	0	0	0	8	0	0	1	0	RIGHT	0.7	6.8	6.8		0.6	18.8	18.8	340	28	28		0.5	21.7
46	F		0	0		3	149	82	4	4.7	12.3	14.3	1	1	1	1	0	1	1	1	1	1	0	5	4	2	2	2	2	8	17	0	0	0	0	LEFT	1	7.9	7.9		0.6	19.3	19.3	310	30	30		0.5	21.6
47	M	35.1	0	0		3			6	5.8	21.5	18.5	0	1	1	1	1	1	1	1	0	1	0	5	3	2	2	2	2	8	16	0	0	1	1	RIGHT	3.7	8.3	8.3		2.8	15.3	15.3	270	39	39		3.8	18.5
54	M		0	0		3			5	5	20.8	25.8	1	1	1	1	1	1	0	1	0	1	0	6	2	1	1	2	2	6	14	0	0	0	0	LEFT	0.5	10	10		0.6	22.7	22.7	330	26	26		0.6	28.2
66	M		0	0		3			3.7	3.5	50	39.5	0	1	1	1	1	1	1	1	0	1	1	5	4	2	2	2	2	8	17	0	0	0	0	LEFT	0.7	9.6	9.6		0.8	19	19	330	35	35		0.7	23.5
67	M	26.6	0	0		2							1	0	0	1	0	0	0	1	0	1	0	2	2	0	0	2	2	4	8	0	0	0	0	RIGHT	0.7	6.3	6.3		0.7	15.3	15.3	350	39	39		0.7	17.5
																																				LEFT
84	M		0	0		11			14.3	16.7	50	50	0	1	1	1	1	1	1	1	0	1	1	5	4	2	2	2	2	8	17	0	0	1	0	RIGHT		NR		90		NR		290					NR
80	F		0	0		2	110	64	39	39.7	50	50	1	1	1	1	0	1	1	1	0	1	1	5	4	0	1	2	2	5	14	0	0	1	1	RIGHT		NR				NR							NR
70	M		0	0		4			4.3	3.8	34.7	47	0	1	1	0	0	1	0	1	0	1	1	3	3	0	0	0	0	0	6	0	0	0	0	LEFT	2.1	5.2	5.2		1.9	14.2	14.2	340	38	38		1.8	17
58	F		0	0		5	130	80					1	1	1	1	1	0	1	0	0	1	1	5	3	0	0	2	2	4	12	0	0	0	0	RIGHT		NR
																																				LEFT		NR
89	F		0	0		26			6.7	7.7	29.3	17.3	0	1	1	1	0	1	0	0	0	0	0	4	0	1	1	1	1	4	8	0	0	0	1	LEFT	2	5.4	5.4		1.9	11.4	11.4	260	43	43		1.6	13.9
73	M	21.5	0	0		1			6.3	8.7	49	49	0	0	0	1	0	1	1	1	0	1	1	2	4	2	2	2	2	8	14	0	0	0	0	LEFT		NR
80	M		0	0		8	129	67	4.5	4	9.7	11	1	1	1	1	0	0	1	1	1	1	0	4	4	0	0	0	0	0	8	0	0	1	1	RIGHT	0.5	9.3	9.3	90	0.5	17.7	17.7	280	33	33		0.4	20.4
78	M		0	0		13	160	80	5	5.3	20.3	21.5	1	1	1	1	0	1	1	1	1	1	0	5	4	0	0	2	1	3	12	0	0	1	1	RIGHT	0.9	5.2	5.2	85	0.8	13.5	13.5	300	36	36		0.8	16.2
64	M		0	0		17	132	82	6	4.3	36.3	32.7	0	1	0	0	0	0	1	1	1	1	1	1	5	2	2	2	2	8	14	0	0	0	0	RIGHT	5.7	5.8	5.8	90	4.5	15.2	15.2	300	32	32		4.5	18
64	M		0	0		6	127	66	6.5	5.7	23.7	22.3	1	1	1	0	0	0	1	1	1	1	0	3	4	1	1	2	2	6	13	0	0	1	1	RIGHT	5.1	4.3	4.3	90	4.4	12.9	12.9	325	38	38		4.4	15.2
71	M		0	0		11	134	82	5.3	5.3	19.8	17.8	1	1	1	1	0	0	1	1	1	0	1	4	4	1	1	1	1	4	12	0	0	0	0	LEFT	4.9	6.5	6.5	90	4	17.5	17.5	390	35	35		4	19.7
59	M		0	0		5			3.3	3.7	9.3	8.7	0	1	0	1	0	1	0	0	1	1	0	3	2	0	0	0	0	0	5	0	0	0	0	RIGHT	2.5	5.6	5.6	90	2.3	13.6	13.6	270	34	34		1.9	15.8
84	M		0	0		3	125	72	17.3	14.3	32.3	35.7	1	1	1	1	0	1	1	1	1	1	0	5	4	2	2	2	2	8	17	0	0	1	1	LEFT	1.9	17.6	17.6	90	1.5	28.8	28.8	280	25	25		1.4	31.6
77	M		0	0		9			3.7	3.7	21.7	24.3	0	1	0	0	0	0	1	0	0	1	0	1	2	1	1	2	2	6	9	0	0	1	1	LEFT	4.6	4.9	4.9	90	4.5	14.3	14.3	350	37	37		4.3	16.3
79	M		0	0		8	121	59	4.3	5	50	50	0	0	1	1	0	1	1	1	1	1	0	3	4	2	2	2	2	8	15	0	0	1	1	RIGHT	1.1	6.9	6.9	90	1	16.2	16.2		29.6	29.6		0.9	19.5
70	M	20.7	0	0		4	112	72	4.7	4.2	23.2	21	1	1	1	0	0	0	1	1	1	0	0	3	3	0	0	0	0	0	6	0	0	0	0	RIGHT	3.3	4.6	4.6	90	1.9	12	12	250	34	34		1.8	14.3
63	F	30.3	0	0		15	110	80	4.8	4.7	12.8	13.5	0	1	0	1	1	0	1	1	1	1	0	3	4	1	1	1	1	4	11	0	0	0	0	RIGHT	1	7.3	7.3	70	0.7	20.2	20.2	300	23	23		0.7	23.6
85	M		0	0		8	140	90	15.7	15.3	38.5	41.3	1	1	0	0	0	0	1	1	0	1	1	2	4	2	2	2	2	8	14	0	0	0	0	RIGHT		NR
36	M		0	0		6	130	79	5.2	4.7	17.7	23	0	1	0	1	0	0	1	1	1	1	1	2	5	2	2	2	2	8	15	0	0	0	0	LEFT	0.1	10.4	10.4	80	0.1	25.9	25.9	350	23	23			NR
60	F		0	0		36	122	62	5	5	35.5	41	1	1	1	1	1	1	1	1	1	0	0	6	3	2	2	2	2	8	17	0	0	0	0	RIGHT	0.5	6.3	6.3	90	0.5	17.8	17.8	315	27	27		0.5	22.3
36	M		0	0		7	128	86	9	8.8	24.5	24.5	0	1	1	1	0	1	1	1	1	1	0	4	4	2	2	1	1	6	14	0	0	0	0	RIGHT	5.1	6	6	90	3.1	20.8	20.8	315	21	21		2.2	24.2
75	F		0	0		20	130	90	9	9.7	22	22.8	1	1	1	1	0	1	1	1	1	1	0	5	4	2	2	2	2	8	17	0	0	0	0	RIGHT	2.7	5.4	5.4	80	2.3	12.2	12.2	290	43	43		1.8	14.3
56	F		0	0		9	113	73	7.3	8.2	20	20.2	1	1	1	1	0	1	1	1	1	1	0	5	4	0	0	1	1	2	11	0	0	0	1	RIGHT	4.6	4.4	4.4	90	3.2	14.4	14.4	380	38	38		3.5	16.5
53	F		0	0		5			4.2	3.7	14.2	12.8	1	0	0	1	0	1	0	0	0	0	0	3	0	0	0	0	0	0	3	0	0	0	0	LEFT	5.6	5.4	5.4	90	5.3	14.1	14.1	290	33	33		4.9	16.3
48	M		0	0		8	165	93	3.8	4.2	14.5	9.8	0	1	0	1	0	1	1	1	1	1	1	3	5	0	0	2	2	4	12	0	0	0	0	LEFT	0.3	8.7	8.7	90	0.3	17.2	17.2	295	35	35		0.3	19.9
79	F		0	0		15	120	70	4.7	4.3	16.3	20.7	0	1	1	1	0	1	1	1	1	1	1	4	5	2	2	2	2	8	17	0	0	0	0	RIGHT	0.5	12.8	12.8	90	0.5	23.8	23.8	250	23	23		0.5	27.9
[truncated: 105 more columns]
